# Supplementary material for: Epigenetic landscape reveals MEF2 and SIX family-mediated transcriptional networks underlying dietary NFC/NDF ratio-induced muscle development and meat quality in Tibetan sheep
Source: Front Nutr. 2025 Oct 15;12:1658319. doi: 10.3389/fnut.2025.1658319 (PMC12568679; doi:10.3389/fnut.2025.1658319)
Supplement: Supplementary file 1 [file Table_1.xlsx]

## Sheet: Table S1
Pearson correlation coefficients for ATAC-seq replicates
	L1	L2	M1	M2	H1	H2
L1	1	0.97	0.92	0.94	0.87	0.89
L2	0.97	1	0.92	0.92	0.88	0.88
M1	0.92	0.92	1	0.95	0.89	0.88
M2	0.94	0.92	0.95	1	0.9	0.91
H1	0.87	0.88	0.89	0.9	1	0.94
H2	0.89	0.88	0.88	0.91	0.94	1
Pearson correlation coefficients for CUT&Tag replicates
	L1	L2	M1	M2	H1	H2
L1	1	0.96	0.91	0.91	0.87	0.88
L2	0.96	1	0.89	0.9	0.88	0.88
M1	0.91	0.89	1	0.92	0.87	0.88
M2	0.91	0.9	0.92	1	0.85	0.84
H1	0.87	0.88	0.87	0.85	1	0.92
H2	0.88	0.88	0.88	0.84	0.92	1

## Sheet: Table S2
Statistical data on phenotypic traits and differentially expressed genes
Var1	Var2	cor	p_value
EGR3	pH（45min）	0.0792025645643722	0.694546578136288
FGF7	pH（45min）	0.206073263920712	0.302427667878176
HPGD	pH（45min）	-0.732793	1.38229307813366e-05
C5	pH（45min）	-0.530266	0.00443917488457813
EDNRB	pH（45min）	-0.425109	0.0270728431696987
EGR3	pH（24h）	-0.0818358	0.684895646745227
FGF7	pH（24h）	0.0936513237562519	0.64220112724094
HPGD	pH（24h）	-0.266593	0.178887413459063
C5	pH（24h）	-0.326449	0.0965330187553808
EDNRB	pH（24h）	-0.317908	0.106099984487836
EGR3	Thaw loss	0.0630089557547114	0.754871688071245
FGF7	Thaw loss	0.110485541528839	0.583267372065198
HPGD	Thaw loss	-0.715574	2.71930413053857e-05
C5	Thaw loss	-0.437521	0.0224733086636132
EDNRB	Thaw loss	-0.249683	0.209113693684592
EGR3	Cooking loss	0.152848249818917	0.44657924394728
FGF7	Cooking loss	0.250217397943929	0.208108037590864
HPGD	Cooking loss	-0.396929	0.0403647134068427
C5	Cooking loss	-0.315711	0.108671011273056
EDNRB	Cooking loss	-0.362403	0.0632087948752146
EGR3	Hardness	0.350451275561776	0.0731077376096759
FGF7	Hardness	0.429176039544048	0.0254885810313344
HPGD	Hardness	-0.576567	0.00164425036439652
C5	Hardness	-0.573515	0.0017633673895684
EDNRB	Hardness	-0.376573	0.0528562678033212
EGR3	Chewiness	0.318932569296272	0.104916519369371
FGF7	Chewiness	0.299555676756685	0.129017417082557
HPGD	Chewiness	-0.407751	0.034753338854018
C5	Chewiness	-0.353909	0.0701289670206686
EDNRB	Chewiness	-0.23166	0.24495831476582
EGR3	Live body weight	-0.393245	0.0424316248609034
FGF7	Live body weight	-0.354748	0.0694212419105809
HPGD	Live body weight	0.42649846818545	0.0265227777486882
C5	Live body weight	0.583893705418121	0.0013861812882434
EDNRB	Live body weight	0.155782595798159	0.437794962230153
EGR3	Hot carcass weight	-0.47386	0.01252910898221
FGF7	Hot carcass weight	-0.403389	0.0369349906134895
HPGD	Hot carcass weight	0.457943674547388	0.0163040424064485
C5	Hot carcass weight	0.455211055264236	0.0170378545992186
EDNRB	Hot carcass weight	0.114664219331428	0.569014482547317
EGR3	Dressing percentage	-0.436165	0.0229424782521652
FGF7	Dressing percentage	-0.351521	0.0721759778026668
HPGD	Dressing percentage	0.368458095674279	0.0586083107655053
C5	Dressing percentage	0.226114436643045	0.256755168120557
EDNRB	Dressing percentage	0.0455858876147753	0.821372634539103

## Sheet: Table S3
Correlation statistics between phenotypic traits
var	pH（45min）	pH（24h）	Thaw loss	Cooking loss	Hardness	Chewiness	Live body weight	Hot carcass weight	Dressing percentage
pH（45min）	1	0.381978417190287	0.676868420127254	0.528354353447247	0.810670263619434	0.519609661083082	-0.54229	-0.611825	-0.520979
pH（24h）	0.381978417190287	1	0.1945827968765	0.165551492313529	0.276245569755864	0.42456971376008	-0.190104	-0.241877	-0.22513
Thaw loss	0.676868420127254	0.1945827968765	1	0.265476710825269	0.658344674624341	0.436940741563122	-0.538011	-0.612789	-0.528388
Cooking loss	0.528354353447247	0.165551492313529	0.265476710825269	1	0.569670664820264	0.103517741566764	-0.442792	-0.503744	-0.435284
Hardness	0.810670263619434	0.276245569755864	0.658344674624341	0.569670664820264	1	0.644903346508234	-0.75459	-0.799931	-0.647083
Chewiness	0.519609661083082	0.42456971376008	0.436940741563122	0.103517741566764	0.644903346508234	1	-0.501241	-0.6089	-0.557244
Live body weight	-0.54229	-0.190104	-0.538011	-0.442792	-0.75459	-0.501241	1	0.855134887067595	0.52890198274333
Hot carcass weight	-0.611825	-0.241877	-0.612789	-0.503744	-0.799931	-0.6089	0.855134887067595	1	0.892172499895587
Dressing percentage	-0.520979	-0.22513	-0.528388	-0.435284	-0.647083	-0.557244	0.52890198274333	0.892172499895587	1
